# Supplementary material for: Effect of treatment with angiopoietin-2 and vascular endothelial growth factor on the quality of xenografted bovine ovarian tissue in mice
Source: PLoS One. 2017 Sep 15;12(9):e0184546. doi: 10.1371/journal.pone.0184546 (PMC5600380; doi:10.1371/journal.pone.0184546)
Supplement: S1 File — (XLSX) [file pone.0184546.s001.xlsx]

## Sheet: D7_Follicle normality,density
			Morphologically normal/abnormal follicle
			Xeno-fresh (n=5)			Xeno-Vitri (n=5)			Xeno-Ang 2 (n=5)			Xeno-VEGF (n=6)			Xeno-Com. (n=5)								total						primordial density						growing folicle density
			Block No.	Norm.	Ab.	Block No.	Norm.	Ab.	Block No.	Norm.	Ab.	Block No.	Norm.	Block No.	Block No.	Norm.	Ab.						Xeno-Fresh	Xeno-Vitri	Xeno-Ang-2	Xeno-VEGF	Xeno-Combined		Xeno-Fresh	Xeno-Vitri	Xeno-Ang-2	Xeno-VEGF	Xeno-Combined		Xeno-Fresh	Xeno-Vitri	Xeno-Ang-2	Xeno-VEGF	Xeno-Combined
		Primordial	169	3	2	2272	36	29	2273	17	12	2274	29	12	2275	23	6						2	1	1	3	2		2	0	1	1	1		0	1	0	2	1
		Primary	1	1	1	1	25	12	1	30	8	1	8	7	1	31	15						7	3	1	2	7		2	0	0	1	5		5	3	1	1	2
		Secondary					1	5		7	2		5	1		6	5						3	1	2	6	8		2	1	1	2	4		1	0	1	4	4
		Antral																					7	2	4	3	2		6	1	1	2	1		1	1	3	1	1
		Primordial		23	10		6	4		12	2		14	19		28	11						5	4	0	5	2		5	0	0	0	1		0	4	0	5	1
		Primary	21	11	5	21	5	7	21	2	2	21	6	6	21	22	13						5	1	0	2	1		4	1	0	0	1		1	0	0	2	0
		Secondary		2			1	1		1	1		6	1		3							7	2	2	1	3		4	1	1	1	2		3	1	1	0	1
		Antral																					4	3	1	2	4		0	2	1	1	2		4	1	0	1	2
		Primordial		12	2		4	2		12	2		7	4		6							7	1	1	3	5		3	1	0	2	1		4	0	1	1	4
		Primary	41	35	6	41	5	2	41	11	3	41	11	4	41	18	5						6	1	7	4	4		3	0	5	1	3		3	1	2	3	1
		Secondary		11	4								2	1		3							5	2	5	4	3		3	0	2	1	0		2	2	3	3	3
		Antral																					7	1	9	2	1		3	1	3	0	0		4	0	6	2	1
		Primordial	11535	11	8	11611	10	7	11612	21	18	11613	25	13	11614	18	11						16	5	3	2	6		7	4	1	1	4		9	1	2	1	2
		Primary	1	6	7	1	5	14	1	15	14	1	21	11	1	21	10						3	8	3	3	2		2	7	2	2	2		1	1	1	1	0
		Secondary		1			1	1		3	2		6	2		2							10	1	1	4	2		3	0	0	2	2		7	1	1	2	0
		Antral																					4	1	2	4	3		3	1	2	1	3		1	0	0	3	0
		Primordial	11535	32	6		2	4		17	8		15	9		30	22						5	1	8	5	2		3	1	2	4	1		2	0	6	1	1
		Primary	21	33	11	21	5	7	21	12	10	21	9	2	21	15	5						3	2	2	2	3		3	2	2	1	1		0	0	0	1	2
		Secondary		4	4			1		4	1			1		1							6	7	1	4	8		3	5	1	3	4		3	2	0	1	4
		Antral																					17	3	4	2	7		9	3	2	0	3		8	0	2	2	4
		Primordial	11535	13	5		15	15		50	25		37	15		28	15						10	2	2	6	10		4	2	1	3	4		6	0	1	3	6
		Primary	41	11	7	41	1	1	41	18	3	41	33	4	41	20	12						6	1	5	1	3		6	0	3	0	3		0	1	2	1	0
		Secondary		1	1					4	3		9	7		2	1						2	1	5	1	2		0	1	1	0	0		2	0	4	1	2
		Antral																					2	0	5	1	1		0	0	1	1	0		2	0	4	0	1
		Primordial	10681	30	9	10682	15	7	10683	5	6	10684	21	12	10685	3							12	1	5	3	6		5	0	1	3	4		7	1	4	0	2
		Primary	1	48	19	1	31	16	1	6	7	1	16	9	1	12	8						5	1	3	2	4		3	0	3	1	3		2	1	0	1	1
		Secondary		11	1		13	5					3			1	1						2	1	4	1	9		1	0	2	0	6		1	1	2	1	3
		Antral					0	0															1	3	4	6	10		0	3	1	4	6		1	0	3	2	4
		Primordial		10	4		6	3		10	5		12	8		7	2						4	1	4	3	2		4	0	3	2	1		0	1	1	1	1
		Primary	21	12	10	21	4	6	21	8	6	21	15	11	21	8	8						1	3	3	5	1		0	3	1	0	0		1	0	2	5	1
		Secondary		4	3		4	6		2	1			2		2							2	1	1	4	1		0	1	1	4	0		2	0	0	0	1
		Antral																					1	0	2	3	3		1	0	2	0	1		0	0	0	3	2
		Primordial		6	1		1	1		11	4		9	3		4							2	0	3	2	2		1	0	0	2	0		1	0	3	0	2
		Primary	41	3	1	41		2	41	8	3	41	15	4	41	8							4	2	5	10	8		2	1	3	3	4		2	1	2	7	4
		Secondary					1	1		1	1		2			1							2	1	6	5	9		2	0	3	5	4		0	1	3	0	5
		Antral																					3	0	9	9	10		2	0	5	1	1		1	0	4	8	9
		Primordial	5622	15	8	9175	1	3	9176	3	1	9177	9	4	5625	22	13						5	1	2	5	2		5	1	0	4	1		0	0	2	1	1
		Primary	1	10	5	1	2	1	1	6	2	1	8	4	1	8	7						3	2	2	5	1		3	0	2	4	1		0	2	0	1	0
		Secondary		2			1			1			4	0		1	3						2	1	0	2	2		0	0	0	1	2		2	1	0	1	0
		Antral																					1	7	1	2	2		0	1	0	1	1		1	6	1	1	1
		Primordial		25	13		6	1		0			12	3		14	7						5	5	3	0	1		0	1	0	0	1		5	4	3	0	0
		Primary	21	8	7	21	4	1	21	1	1	21	13	4	21	5	3						14	7	1	0	0		9	2	1	0	0		5	5	0	0	0
		Secondary		5	2		1			0	1		2			1							3	1	2	4	2		1	1	1	2	1		2	0	1	2	1
		Antral																					3	1	1	2	4		2	1	0	0	3		1	0	1	2	1
		Primordial		51	12		3	1		2			7	1		21	11						2	0	4	6	5		0	0	3	4	2		2	0	1	2	3
		Primary	41	29	12	41	2	1	41	6	1	41	15	2	41	13	10						3	5	6	1	2		1	1	0	0	2		2	4	6	1	0
		Secondary		1	2					1			1	1		3	1						2	2	2	1	1		1	0	2	0	0		1	2	0	1	1
		Antral																					4	1	1	1	0		2	0	1	0	0		2	1	0	1	0
		Primordial	4786	69	13	5623	28	29	4787	8	4	5624	13	10	4789	21	9						3	2	2	3	2		2	1	2	3	1		1	1	0	0	1
		Primary	11	47	14	1	12	9	11	5	4	1	3	2	11	21	11						4	0	5	3	3		1	0	3	1	1		3	0	2	2	2
		Secondary		11	1		2	1			1		1										1	0	3	1	1		0	0	1	0	0		1	0	2	1	1
		Antral						1															5	0	3	1	2		4	0	2	0	1		1	0	1	1	1
		Primordial		64	20		10	7		22	16		21	15		18	10						1	0	2	1	2		1	0	2	1	1		0	0	0	0	1
		Primary	31	23	9	21	5	4	31	25	17	21	14	8	31	11	6						0	0	0	0	4		0	0	0	0	0		0	0	0	0	4
		Secondary		15	4					2	1												1	6	5	3	3		0	3	1	1	0		1	3	4	2	3
		Antral																					2	6	6	4	3		2	3	1	3	1		0	3	5	1	2
		Primordial		66	23		4	7		19	11		6	8		35	19						3	5	5	1	1		1	2	1	0	0		2	3	4	1	1
		Primary	51	35	17	41	2	2	51	19	15	41	1	6	51	15	13						4	1	3	2	2		1	1	1	0	0		3	0	2	2	2
		Secondary		4	3			1		1				2		2	3						8	2	1	2	2		4	1	1	0	0		4	1	0	2	2
		Antral																					14	1	1	1	1		3	1	1	0	0		11	0	0	1	1
		Primordial										4788	10	6									2	0	2	1	2		1	0	2	0	1		1	0	0	1	1
		Primary										11	13	3									2	3	3	3	2		1	1	3	0	1		1	2	0	3	1
		Secondary											1	0									6	1	6	3	1		1	0	4	3	0		5	1	2	0	1
		Antral												0									7	3	3	2	2		5	1	2	1	1		2	2	1	1	1
		Primordial											14	11									2	0	1	1	4		0	0	0	0	2		2	0	1	1	2
		Primary										31	18	13									1	0	0	0	2		1	0	0	0	0		0	0	0	0	2
		Secondary											1	1									4	2	6	6	3		3	1	1	2	1		1	1	5	4	2
		Antral																					2	3	5	3	1		1	1	1	0	0		1	2	4	3	1
		Primordial											17	9									1	2	2	2	3		0	0	0	0	0		1	2	2	2	3
		Primary										51	9	8									0	2	1	3	4		0	2	0	1	1		0	0	1	2	3
		Secondary											1	1									0	5	2	1	2		0	0	2	0	0		0	5	0	1	2
		Antral																					0	1	1	1	0		0	1	0	1	0		0	0	1	0	0
				Norm. sum	Ab.sum		Norm. sum	Ab.sum		Norm. sum	Ab.sum		Norm. sum	Ab.sum		Norm. sum	Ab.sum						4	1	1	4	2		3	1	1	3	2		1	0	0	1	0
			total	814	292	1106	280	228	508	408	224	632	550	290	840	534	276	810					1	3	2	1	7		1	1	0	0	2		0	2	2	1	5
						0.735986			0.551181			0.64557			0.654762			0.659259					3	1	2	1	4		2	1	0	0	1		1	0	2	1	3
																							0	1	2	1	4		0	0	2	0	1		0	1	0	1	3
			PF	430	136	566	147	120	267	209	114	323	278	162	440	278	136	414					0	0	0	2	5		0	0	0	0	3		0	0	0	2	2
						0.759717			0.550562			0.647059			0.631818			0.671498					0	0	0	2	3		0	0	0	0	2		0	0	0	2	1
			GF	384	156	540	133	108	241	199	110	309	272	128	400	256	140	396					4	3	1	4	7		3	3	0	0	2		1	0	1	4	5
						0.711111			0.551867			0.644013			0.68			0.646465					1	2	2	7	5		1	1	2	2	1		0	1	0	5	4
																							1	1	0	2	6		1	0	0	0	2		0	1	0	2	4
																							4	5	0	2	5		2	1	0	0	3		2	4	0	2	2
																							4	0	0	3	3		4	0	0	1	3		0	0	0	2	0
																							5	0	0	2	3		5	0	0	0	3		0	0	0	2	0
																							4	2	0	3	6		1	2	0	0	3		3	0	0	3	3
																							5	1	0	2	4		0	0	0	0	2		5	1	0	2	2
																							5	1	5	7	1		1	1	3	4	1		4	0	2	3	0
																							1	1	4	2	5		1	0	0	0	0		0	1	4	2	5
																							2	0	0	2	4		0	0	0	0	1		2	0	0	2	3
																							3	0	0	0	4		1	0	0	0	0		2	0	0	0	4
																										4						1						3
																										6						1						5
																										3						0						3
																										3						3						0
																										2						2						0
																										0						0						0
																										3						1						2
																										2						1						1
																										3						0						3
																										3						0						3
																										5						2						3
																										7						4						3
																										4						2						2
																										1						0						1
																										1						0						1
																										4						0						4
																										4						1						3
																										8						3						5

## Sheet: D28_Follicle normality,density
			Morphologically normal/abnormal follicle
			Xeno-fresh (n=6)			Xeno-Vitri (n=6)			Xeno-Ang 2 (n=6)			Xeno-VEGF (n=6)			Xeno-Com. (n=5)
			Block No.	Norm.	Ab.	Block No.	Norm.	Ab.	Block No.	Norm.	Ab.	Block No.	Norm.	Block No.		Norm.	Ab.
		Primordial	1550	2		3092	1		3093	5	1	3094	5		3095	9	1														total							primordial density						growing folicle density
		Primary	1	9		1	12	4	1	9	3	1	6	2	1	73	11														Xeno-Fresh	Xeno-Vitri	Xeno-Ang-2	Xeno-VEGF	Xeno-Combined			Xeno-Fresh	Xeno-Vitri	Xeno-Ang-2	Xeno-VEGF	Xeno-Combined		Xeno-Fresh	Xeno-Vitri	Xeno-Ang-2	Xeno-VEGF	Xeno-Combined
		Secondary					1			1			1	2		11	3														4	1	6	2				0	0	1	0			4	1	5	2
		Antral																													4	2	6	2				3	0	2	2			1	2	4	0
		Primordial		8	3		4	3		8	2		5	3		3	1														4	2	5	1				1	0	1	0			3	2	4	1
		Primary	21	16		21	32	8	21	5		21	14	4	21	26	6														1	4	2	2				1	1	2	0			0	3	0	2
		Secondary					2			2			5	1		7															1	0	2	1				0	0	2	0			1	0	0	1
		Antral																													0	0	1	0				0	0	1	0			0	0	0	0
		Primordial		4	1		2	3		2			4	1		6															2	2	6	3				0	0	0	1			2	2	6	2
		Primary	41	12	4	41	62	13	41	29	6	41	79	8	41	25	4														9	2	4	2				1	1	0	0			8	1	4	2
		Secondary					17	6		9	1		7	3		4															5	2	3	1				2	0	0	0			3	2	3	1
		Antral																													4	6	4	3				3	1	0	1			1	5	4	2
		Primordial	12272	5		12385			5318	8	2	12387			12388	1															4	1	5	1				0	0	0	0			4	1	5	1
		Primary	1	5		1	4		1	16	2	1	1		1		2														4	0	8	0				2	0	0	0			2	0	8	0
		Secondary		3	1					5	1		1	1																	7	5	3	1				2	0	0	1			5	5	3	0
		Antral																													2	3	3	1				0	0	1	0			2	3	2	1
		Primordial		4	2		1	2		20	2		1	1		5															7	1	5	0				1	0	1	0			6	1	4	0
		Primary	21	5	1	21	11	1	21	43	3	21	5	1	21	5	3														9	5	18	4				2	0	1	1			7	5	17	3
		Secondary		1				1		10	1		3	1																	6	0	12	0				0	0	1	0			6	0	11	0
		Antral																													17	0	6	0				2	0	0	0			15	0	6	0
		Primordial		1			3	1		3			4			4	2														3	3	5	1	4			0	0	0	0	2		3	3	5	1	2
		Primary	41	6		41			41	40	5	41	1	4	41	1															2	8	2	1	10			1	1	1	1	3		1	7	1	0	7
		Secondary			1					8	2		4	1																	3	6	3	7	7			1	0	2	2	2		2	6	1	5	5
		Antral																													1	0	0	1	8			0	0	0	0	2		1	0	0	1	6
		Primordial	11528	6	3	11529	12	12	12386	1		11531	9	3	11532	15	14														1	0	1	2	16			1	0	1	1	2		0	0	0	1	14
		Primary	1	1		1		4	1	3		1	2	3	61	20	9														0	0	0	5	17			0	0	0	0	2		0	0	0	5	15
		Secondary		2				1		1			3	1		13	5														1	12	1	5	2			1	4	0	1	1		0	8	1	4	1
		Antral																													1	7	6	2	1			1	0	3	1	0		0	7	3	1	1
		Primordial	11528	10	5	11529	6	6		3	1	11531	14	7	11532	19	7														3	5	2	6	4			1	1	1	3	1		2	4	1	3	3
		Primary	21	5	1	21	3	1	21	9	2	21	9	3	21	6	2														6	3	1	2	2			0	0	1	0	0		6	3	0	2	2
		Secondary		2	1		2	2					7	2			1														2	0	1	7	9			2	0	1	0	0		0	0	0	7	9
		Antral																													7	0	0	3	7			1	0	0	0	1		6	0	0	3	6
		Primordial	11528	17	7	11529	10	10		3	2	11531	24	11	11532	10	7														5	5	5	10	8			2	0	0	1	0		3	5	5	9	8
		Primary	41	22	7	41	22	7	41	7	8	41	62	7	41	1	2														3	8	2	13	4			2	1	1	2	3		1	7	1	11	1
		Secondary		14	1		19	7		1	1		32	7			1														2	8	4	8	8			0	0	2	0	0		2	8	2	8	8
		Antral																													1	5	1	9	1			0	0	0	0	0		1	5	1	9	1
		Primordial	10384		1	10385		1	11530	16	18	10387	2	2	10388	8	3														0	5	1	7	0			0	0	1	0	0		0	5	0	7	0
		Primary	1	9	7	1	1		61	14	4	1	6	2	1	22	9														0	3	1	9	0			0	1	0	0	0		0	2	1	9	0
		Secondary		2	2					6	4					1	1														0	1	2	2	1			0	0	0	0	0		0	1	2	2	1
		Antral												0																	2	3	3	0	2			1	0	1	0	1		1	3	2	0	1
		Primordial	10384	5	3	10385		1	11530	3	5	10387	7	4	10388	14	3														1	0	1	0	2			0	0	0	0	0		1	0	1	0	2
		Primary	21	16	1	21			21			21	25	9	21	19	1														2	0	0	0	2			1	0	0	0	1		1	0	0	0	1
		Secondary		2						1						16															1	0	0	0	0			0	0	0	0	0		1	0	0	0	0
		Antral																													4	0	0	0	0			2	0	0	0	0		2	0	0	0	0
		Primordial	10384	5	3	10385	3	5	11530	10	4	10387	10	2	10388	22	9														1	5	2	2	3			1	0	0	2	0		0	5	2	0	3
		Primary	41	9	6	41	17	4	41	8	5	41	37	11	41	97	2														1	3	2	4	2			0	0	1	0	2		1	3	1	4	0
		Secondary						1					1			6	1														2	3	4	2	1			0	1	1	0	0		2	2	3	2	1
		Antral											1																		3	0	3	2	2			3	0	0	0	0		0	0	3	2	2
		Primordial	9167	5	1	9170		2	10386	1	1	9173	1	2	9174	3	1														3	0	0	0	2			0	0	0	0	1		3	0	0	0	1
		Primary	1	4	4	1		1	1	8	13	1	4	2	1	1	2														1	0	0	0	0			0	0	0	0	0		1	0	0	0	0
		Secondary			1					3	5		1																		1	3	4	4	2			0	0	0	2	2		1	3	4	2	0
		Antral																													1	3	2	3	2			0	0	1	0	0		1	3	1	3	2
		Primordial		4	3		1	3	10386	2	2		3	2		2	2														3	3	1	3	2			2	1	0	0	2		1	2	1	3	0
		Primary	21	4	1	21		1	21			21	3	3	21																4	2	2	1	0			0	0	0	0	0		4	2	2	1	0
		Secondary		1	1					3	3		1			1	1														1	0	3	1	0			1	0	2	1	0		0	0	1	0	0
		Antral																													0	0	1	0	0			0	0	0	0	0		0	0	1	0	0
		Primordial		9	4		1	2	10386	8	6		2	5		8	6														6	1	3	4	2			2	1	1	1	0		4	0	2	3	2
		Primary	41	12	7	41		1	41	4	1	41	7	6	41	3	3														4	3	1	6	1			0	0	0	1	0		4	3	1	5	1
		Secondary		2	1					1	2		5	1		3	2														4	4	1	1	2			2	4	0	0	0		2	0	1	1	2
		Antral																													1	4	4	2	1			0	2	3	0	1		1	2	1	2	0
		Primordial	5316	6	1	5317	4	3	9172			5319	3																		7	0	0	1	1			3	0	0	0	1		4	0	0	1	0
		Primary	41	6	4	1	9	3	1	5	3	1	4	1																	4	0	0	4	1			1	0	0	0	1		3	0	0	4	0
		Secondary		4			3	3		1	1		1																		8	1	4	3	4			2	0	1	0	3		6	1	3	3	1
		Antral																													3	1	13	5	1			1	0	7	0	0		2	1	6	5	1
		Primordial		27	5		3	0		4	2		9																		2	0	10	2	3			1	0	3	0	1		1	0	7	2	2
		Primary	1	43	5	21	16	2	21	8	7	21	2	1																	4	4	3	5	2			3	1	1	0	0		1	3	2	5	2
		Secondary		27			2			2																					1	1	6	2	2			0	1	0	1	2		1	0	6	1	0
		Antral																													2	4	7	7	3			2	1	0	3	2		0	3	7	4	1
		Primordial		21	7					4	5		2	1																	4	1	3	4	2			0	0	1	0	2		4	1	2	4	0
		Primary	21	90	13	41	14	1	41	10	15	41	3																		1	3	2	6	1			1	1	0	2	0		0	2	2	4	1
		Secondary		13	3		2			3	2		1																		2	0	3	2	0			1	0	0	1	0		1	0	3	1	0
		Antral																													4	3	3	2	5			3	3	1	0	1		1	0	2	2	4
				Norm. sum	Ab.sum		Norm. sum	Ab.sum		Norm. sum	Ab.sum		Norm. sum	Ab.sum		Norm. sum	Ab.sum														0	6	6	1	4			0	6	3	0	1		0	0	3	1	3
			total	486	122	608	302	126	428	376	153	529	449	131	580	490	127	617													3	4	3	0	4			1	1	0	0	4		2	3	3	0	0
						0.799342			0.705607			0.710775			0.774138			0.794165													3	2	1	2	2			0	2	1	0	0		3	0	0	2	2
																															4	1	1	1	2			3	0	0	0	1		1	1	1	1	1
			PF	139	49	188	51	54	105	101	53	154	105	44	149	129	56	185													1	3	1	2	4			0	3	0	2	3		1	0	1	0	1
						0.739362			0.485714			0.655844			0.704698			0.697297													3	2	1	5	2			1	1	1	1	0		2	1	0	4	2
			GF	347	73	420	251	72	323	275	100	375	344	87	431	361	71	432													2	0	1	1	2			2	0	1	1	0		0	0	0	0	2
						0.82619			0.77709			0.733333			0.798144			0.835648													2	0	0	2	4			2	0	0	1	1		0	0	0	1	3
																															4	3	4	1	2			2	1	4	0	2		2	2	0	1	0
																															1	1	0	1	1			1	1	0	1	1		0	0	0	0	0
																															1	1	0	1	2			0	0	0	1	0		1	1	0	0	2
																															5	2	4	5	2			2	2	0	1	2		3	0	4	4	0
																															1	3	0	5	3			1	1	0	2	2		0	2	0	3	1
																															1	1	0	5	8			1	0	0	2	6		0	1	0	3	2
																															7	5	6	13	5			2	2	2	3	5		5	3	4	10	0
																															13	2	7	8	3			3	1	0	4	3		10	1	7	4	0
																															12	2	3	5	2			2	1	1	2	1		10	1	2	3	1
																															1	12	2	4	1			0	3	1	2	0		1	9	1	2	1
																															1	6	0	3	1			0	1	0	3	1		1	5	0	0	0
																															2	4	0	3	2			2	1	0	2	0		0	3	0	1	2
																															4	7	2	0	2			2	2	1	0	1		2	5	1	0	1
																															1	2	2	3	4			1	0	2	0	0		0	2	0	3	4
																															1	6	4	5	6			0	1	2	2	0		1	5	2	3	6
																															6	2	3	2	7			2	1	3	1	3		4	1	0	1	4
																															3	6	3	4	8			0	1	0	1	0		3	5	3	3	8
																															4	0	2	1	8			2	0	2	1	1		2	0	0	0	7
																															7	1	4	3	8			2	1	1	0	4		5	0	3	3	4
																															9	1	4	7	8			0	0	0	5	4		9	1	4	2	4
																															8	0	7	2	9			0	0	1	1	6		8	0	6	1	3
																															3	0	1	4	10			2	0	1	1	5		1	0	0	3	5
																															1	0	3	7	14			0	0	0	0	7		1	0	3	7	7
																															1	0	3	5	6			0	0	1	0	3		1	0	2	5	3
																															8	1	1	13	6			2	1	1	10	3		6	0	0	3	3
																															6	1	2	11	12			0	0	0	3	6		6	1	2	8	6
																															6	0	3	9	8			0	0	1	8	4		6	0	2	1	4
																															2	0	6	4	16			0	0	2	1	8		2	0	4	3	8
																															1	0	7	3	5			0	0	0	3	3		1	0	7	0	2
																															4	0	6	0	3			3	0	0	0	1		1	0	6	0	2

## Sheet: Serum E2
		Day7	XT-Fresh	XT-Vit	XT-Ang-2	XT-VEGF	XT-Combined
			96.813	85.962	117.658	108.46	106.201
			99.642	70.113	92.719	88.698	73.704
			97.119	93.282	115.867	157.879	122.892
			112.038	187.411	164.98	80.531	93.282
			133.181	91.886	71.781	87.684	91.886
						85.482
		Day28	XT-Fresh	XT-Vit	XT-Ang-2	XT-VEGF	XT-Combined
			80.319	105.108	111.222	121.904	100.954
			106.201	99.32	73.17	93.853	96.206
			96.508	88.188	109.626	59.577	116.755
			89.214	80.531	84.539	82.488	119.039
			74.795	80.958	114.993	81.39	144.766
			166.864	117.658	77.463	133.181

## Sheet: TUNEL
Set	Group	Block	TUNEL + FOL	TUNEL - FOL	Total Fol				DAY 7
#3 day7	xeno-fresh	4786	14	64	78				TUNEL + FOL	TUNEL - FOL	Total Fol	%
	xeno-ang2	4787	1	9	10			XT-FRESH	14	64	78
	xeno-VEGF	4788	2	6	8				4	36	40
	xeno-combined	4789	2	21	23				6	41	47
									4	63	67
#4 day7	xeno-fresh	5622	4	36	40				4	30	34
	xeno-vitri	5623	0	1	1				32	234	266	0.120301
	xeno-VEGF	5624	5	22	27				0	1	1
	xeno-combined	5625	2	14	16			XT-VIT	4	5	9
									14	68	82
#7 day7	xeno-vitri	9175	4	5	9				0	9	9
	xeno-ang2	9176	1	5	6				2	4	6
	xeno-VEGF	9177	4	14	18				20	87	107	0.186916
					0			XT-ANG-2	1	9	10
#8 day7	xeno-fresh	10681	6	41	47				1	5	6
	xeno-vitri	10682	14	68	82				6	27	33
	xeno-ang2	10683	6	27	33				11	89	100
	xeno-VEGF	10684	4	27	31				1	5	6
	xeno-combined	10685	4	25	29				20	135	155	0.129032
								XT-VEGF	2	6	8
#9 day 7	Xeno-fresh	10535	4	63	67				5	22	27
	Xeno-vit	10611	0	9	9				4	14	18
	Xeno-ang2	10612	11	89	100				4	27	31
	Xeno-VEGF	10613	14	86	100				14	86	100
	Xeno-combined	10614	11	124	135				8	85	93
									37	240	277	0.133574
#10 day7	Xeno-fresh	169	4	30	34			XT-COMBINED	2	21	23
	Xeno-vit	2272	2	4	6				2	14	16
	Xeno-ang2	2273	1	5	6				4	25	29
	Xeno-VEGF	2274	8	85	93				11	124	135
	Xeno-combined	2275	0	0	0				19	184	203	0.0935961
									DAY 28
									TUNEL + FOL	TUNEL - FOL	Total Fol	%
#3 day28	xeno-fresh	5316	6	87	93			XT-FRESH	6	87	93
	xeno-vitri	5317	0	26	26				7	24	31
	xeno-ang2	5318	0	6	6				1	9	10
	xeno-VEGF	5319	0	13	13				1	9	10
									1	10	11
#6 day 28	xeno-fresh	9167	7	24	31				1	13	14
	xeno-vitri	9170	0	0	0				17	152	169	0.100592
	xeno-ang2	9172	1	18	19			XT-VIT	0	26	26
	xeno-VEGF	9173	2	21	23				0	0	0
	xeno-combined	9174	3	29	32				0	0	0
									1	37	38
#7 day 28	xeno-fresh	10384	1	9	10				1	11	12
	xeno-vitri	10385	0	0	0				6	57	63
	xeno-ang2	10386	4	68	72				8	131	139	0.057554
	xeno-VEGF	10387	11	102	113			XT-ANG-2	0	6	6
	xeno-combined	10388	2	16	18				1	18	19
									4	68	72
#8 day 28	Xeno-fresh	11528	1	9	10				0	1	1
	Xeno-vit	11529	1	37	38				0	17	17
	Xeno-ang2	11530	0	1	1				2	41	43
	Xeno-VEGF	11531	7	95	102				7	151	158	0.0443038
	Xeno-combined	11532	0	1	1			XT-VEGF	0	13	13
									2	21	23
#9 day 28	Xeno-fresh	12272	1	10	11				11	102	113
	Xeno-vit	12385	1	11	12				7	95	102
	Xeno-ang2	12386	0	17	17				2	22	24
	Xeno-VEGF	12387	2	22	24				5	22	27
	Xeno-combined	12388	0	7	7				27	275	302	0.089404
								XT-COMBINED	3	29	32
#10 day 28	Xeno-fresh	1550	1	13	14				2	16	18
	Xeno-vit	3092	6	57	63				0	1	1
	Xeno-ang2	3093	2	41	43				0	7	7
	Xeno-VEGF	3094	5	22	27				4	66	70
	Xeno-combined	3095	4	66	70				9	119	128	0.0703125

## Sheet: CD31
			Day 7 CD31 (+) microvessel No. / HPF							Day 28 CD31 (+) microvessel No. / HPF
			xeno-fresh	xeno-vitri	xeno-ang2	xeno-VEGF	xeno-combined			xeno-fresh	xeno-vitri	xeno-ang2	xeno-VEGF	xeno-combined
			4	2	5	2	4			9	11	5	20	19
			3	1	2	1	3			17	5	11	17	11
			3	2	3	6	4			9	4	6	14	8
			3	1	2	1	6			15	4	13	5	6
			3	5	3	3	11			7	8	17	6	4
			2	3	4	3	3			7	9	14	3	8
			3	3	5	3	3			11	5	11	7	5
			2	2	8	6	2			10	3	8	8	15
			5	2	2	3	4			24	4	8	11	11
			3	5	2	2	3			4	4	4	7	13
			4	8	4	5	4			9	4	2	8	11
			8	5	5	3	10			3	3	3	12	9
			9	5	5	1	6			8	4	7	3	3
			9	5	4	4	6			8	6	10	4	5
			9	8	9	11	17			5	6	14	3	6
			7	4	5	14	9			9	0	7	8	16
			9	4	5	5	6			8	0	7	5	7
			8	5	1	4	9			9	0	3	8	8
			3	3	1	6	6			4	12	8	4	7
			2	3	3	8	6			3	4	6	4	2
			3	2	2	8	3			4	6	6	4	7
			5	3	2	10	4			2	5	4	5	6
			4	1	1	4	1			2	5	3	7	6
			8	4	5	5	6			3	4	2	8	6
			7	2	4	4	6			13	3	7	7	2
			3	6	1	3	10			10	4	6	11	9
			4	2	5	9	5			5	6	9	5	5
			8	2	5	3	4			20	7	9	3	0
			8	3	3	4	6			8	6	7	4	0
			2	0	4	3	7			10	9	7	1	0
						3				6	4	11	2
						3				7	4	7	14
						4				8	5	9	1
						5				6	6	5	2
						0				9	14	4	0
						12				1	12	3	0

## Sheet: MT stain
		Fibrotic area measurment data
		Day 7						Day 28
		Xeno-Fresh	Xeno-Vitri	Xeno-Ang 2	Xeno-VEGF	Xemo-Combined		Xeno-Fresh	Xeno-Vitri	Xeno-Ang 2	Xeno-VEGF	Xemo-Combined
		19.793	13.913	23.222	16.992	17.259		1.493	16.143	6.749	8.794	6.155
		18.559	26.584	14.385	23.273	17.222		3.029	14.699	5.884	5.078	4.217
		8.721	9.775	11.263	5.036	5.818		11.219	13.575	5.083	0.755	4.577
		4.945	10.363	6.201	3.943	2.588		11.404	14.935	11.44	1.555	1.699
			12.269	10.223	7.753			5.199	25.462	1.052	12.86	7.752
			18.1	12.618	9.323			5.691	16.953	3.233	8.315	4.349
		5.294				10.276		1.348	11.773	9.676	4.24	5.37
		7.713				5.772		0.112	36.918	10.781	6.15	3.916
		4.135			11.764	2.333		5.475	3.555	5.34	4.401	2.295
		4.961			5.364	3.172		8.921	22.448	5.944	9.569	6.56
		2.538	11.205	4.252	1.383	3.168		5.083	22.668	15.002	4.748	2.806
		4.162	13.693	6.072	6.582	4.237		6.593	3.471	7.208	18.554	1.603
		3.456	3.691	8.827	5.298	7.743		15.021	1.152	1.679	13.76	7.292
		5.338	3.412	5.101	1.793	11.737		9.932	0.188	2.605	17.041	14.104
		4.083	0.145	7.316	0.781	11.57		13.477	1.417	5.396	18.222	10.743
		3.391	3.717	10.711	1.904	6.711		11.361	11.896	4.078	8.319	6.01
		5.468	8.716		2.825	4.93		13.607	12.975	0.938	3.15	3.462
		2.751	7.301		6.959	3.457		13.715	24.177	0.581	3.484	3.889
		4.992	6.553		5.935			9.911	41.834	0.817	5.011	5.803
			2.459		8.766			0.08	27.776	15.579	9.252	9.521
								0.096	19.756	10.07		8.156
								6.35	14.373	8.281		8.156
								9.972	5.259	15.995		9.984
								10.745	5.07	16.028		9.103
								5.457		15.085		10.403
								7.579		14.373
								5.114		25.951
								11.886		13.254
								15.845
								8.611
								9.49
